# Supplementary material for: First biological report on the genus Cantonius (Buprestidae, Agrilinae, Aphanisticini), with descriptions of two new species from China
Source: Biodivers Data J. 2023 Mar 2;11:e98405. doi: 10.3897/BDJ.11.e98405 (PMC10848680; doi:10.3897/BDJ.11.e98405)
Supplement: XML Treatment for Cantonius (Cantonius) anjiensis [file BDJ.11.e98405-treatment1.xml]

<!DOCTYPE tp:taxon-treatment
  PUBLIC "-//TaxonX//DTD Taxonomic Treatment Publishing DTD v0 20100105//EN" "tax-treatment-NSO.dtd">
<tp:taxon-treatment xmlns:tp="http://www.plazi.org/taxpub"><tp:treatment-meta><mixed-citation publication-type="journal"><person-group><name><surname>Shi</surname><given-names>Xiao-Di</given-names></name><name><surname>Wu</surname><given-names>Zhi-Ming</given-names></name><name><surname>Dai</surname><given-names>Xiao-Hua</given-names></name><name><surname>Xu</surname><given-names>Jia-Sheng</given-names></name><name><surname>Song</surname><given-names>Hai-Tian</given-names></name></person-group><article-title>First biological report on the genus <italic><tp:taxon-name><tp:taxon-name-part taxon-name-part-type="genus" reg="Cantonius">Cantonius</tp:taxon-name-part></tp:taxon-name></italic> (<tp:taxon-name><tp:taxon-name-part taxon-name-part-type="family">Buprestidae</tp:taxon-name-part></tp:taxon-name>, <tp:taxon-name><tp:taxon-name-part taxon-name-part-type="subfamily">Agrilinae</tp:taxon-name-part></tp:taxon-name>, <tp:taxon-name><tp:taxon-name-part taxon-name-part-type="tribe">Aphanisticini</tp:taxon-name-part></tp:taxon-name>), with descriptions of two new species from China</article-title><source>Biodivers Data J</source><day>02</day><month>03</month><year>2023</year><volume>11</volume><pub-id pub-id-type="doi">10.3897/BDJ.11.e98405</pub-id></mixed-citation></tp:treatment-meta><tp:nomenclature><tp:taxon-name><object-id xmlns:xlink="http://www.w3.org/1999/xlink" content-type="arpha" xlink:type="simple">C8BDDDF9-FB3B-5D24-9E79-7E31DFA6BEEE</object-id><tp:taxon-name-part taxon-name-part-type="genus">Cantonius</tp:taxon-name-part> (<tp:taxon-name-part taxon-name-part-type="subgenus">Cantonius</tp:taxon-name-part>) <tp:taxon-name-part taxon-name-part-type="species">anjiensis</tp:taxon-name-part><object-id xmlns:xlink="http://www.w3.org/1999/xlink" content-type="zoobank" xlink:type="simple" object-id-type="ZooBank">809DA7B7-A784-4E5A-99E9-FD27361CCF70</object-id></tp:taxon-name><tp:taxon-authority>Shi, Song &amp; Xu</tp:taxon-authority><tp:taxon-status xmlns:xlink="http://www.w3.org/1999/xlink" xlink:type="simple">sp. nov.</tp:taxon-status></tp:nomenclature><tp:treatment-sec sec-type="materials"><title>Materials</title><list list-type="alpha-lower" list-content="occurrences"><list-item><p><bold>Type status:</bold> <named-content xmlns:xlink="http://www.w3.org/1999/xlink" content-type="dwc:typeStatus" xlink:type="simple">Holotype</named-content>. <bold>Occurrence:</bold> catalogNumber: <named-content xmlns:xlink="http://www.w3.org/1999/xlink" content-type="dwc:catalogNumber" xlink:type="simple">SXD2021005♂</named-content>; sex: <named-content xmlns:xlink="http://www.w3.org/1999/xlink" content-type="dwc:sex" xlink:type="simple">male</named-content>; occurrenceID: <named-content xmlns:xlink="http://www.w3.org/1999/xlink" content-type="dwc:occurrenceID" xlink:type="simple">6A87D4D8-594E-56A9-B811-AB6A22B2825E</named-content>; <bold>Location:</bold> country: <named-content xmlns:xlink="http://www.w3.org/1999/xlink" content-type="dwc:country" xlink:type="simple">China</named-content>; stateProvince: <named-content xmlns:xlink="http://www.w3.org/1999/xlink" content-type="dwc:stateProvince" xlink:type="simple">Jiangxi Province</named-content>; county: <named-content xmlns:xlink="http://www.w3.org/1999/xlink" content-type="dwc:county" xlink:type="simple">Longnan County</named-content>; municipality: <named-content xmlns:xlink="http://www.w3.org/1999/xlink" content-type="dwc:municipality" xlink:type="simple">Ganzhou City</named-content>; locality: <named-content xmlns:xlink="http://www.w3.org/1999/xlink" content-type="dwc:locality" xlink:type="simple">Anji mountains</named-content>; verbatimElevation: <named-content xmlns:xlink="http://www.w3.org/1999/xlink" content-type="dwc:verbatimElevation" xlink:type="simple">300–400 m</named-content>; locationRemarks: <named-content xmlns:xlink="http://www.w3.org/1999/xlink" content-type="dwc:locationRemarks" xlink:type="simple">label: Anji mountains, Longnan County, Ganzhou City, Jiangxi Province, elevation 300–400 m, feeding larvae in leaf-mines on <italic><tp:taxon-name><tp:taxon-name-part taxon-name-part-type="genus" reg="Pleioblastus">Pleioblastus</tp:taxon-name-part><tp:taxon-name-part taxon-name-part-type="species" reg="amarus">amarus</tp:taxon-name-part></tp:taxon-name></italic>, adults emerged 12.Ⅲ.2016, Jia-Sheng Xu leg.</named-content>; <bold>Record Level:</bold> institutionCode: <named-content xmlns:xlink="http://www.w3.org/1999/xlink" content-type="dwc:institutionCode" xlink:type="simple">LGNU</named-content></p></list-item><list-item><p><bold>Type status:</bold> <named-content xmlns:xlink="http://www.w3.org/1999/xlink" content-type="dwc:typeStatus" xlink:type="simple">Paratype</named-content>. <bold>Occurrence:</bold> catalogNumber: <named-content xmlns:xlink="http://www.w3.org/1999/xlink" content-type="dwc:catalogNumber" xlink:type="simple">SXD2021006♂, SXD2021007♀</named-content>; sex: <named-content xmlns:xlink="http://www.w3.org/1999/xlink" content-type="dwc:sex" xlink:type="simple">1 male, 1 female</named-content>; occurrenceID: <named-content xmlns:xlink="http://www.w3.org/1999/xlink" content-type="dwc:occurrenceID" xlink:type="simple">646AD091-20F1-5A3F-8791-C85051EB35F3</named-content>; <bold>Location:</bold> locationRemarks: <named-content xmlns:xlink="http://www.w3.org/1999/xlink" content-type="dwc:locationRemarks" xlink:type="simple">same label data as holotype</named-content>; <bold>Record Level:</bold> institutionCode: <named-content xmlns:xlink="http://www.w3.org/1999/xlink" content-type="dwc:institutionCode" xlink:type="simple">CHTS</named-content></p></list-item><list-item><p><bold>Type status:</bold> <named-content xmlns:xlink="http://www.w3.org/1999/xlink" content-type="dwc:typeStatus" xlink:type="simple">Paratype</named-content>. <bold>Occurrence:</bold> catalogNumber: <named-content xmlns:xlink="http://www.w3.org/1999/xlink" content-type="dwc:catalogNumber" xlink:type="simple">SXD2021004♀</named-content>; sex: <named-content xmlns:xlink="http://www.w3.org/1999/xlink" content-type="dwc:sex" xlink:type="simple">female</named-content>; occurrenceID: <named-content xmlns:xlink="http://www.w3.org/1999/xlink" content-type="dwc:occurrenceID" xlink:type="simple">6AFCCC52-F38D-566A-ABB4-EFB1FAA21048</named-content>; <bold>Location:</bold> locationRemarks: <named-content xmlns:xlink="http://www.w3.org/1999/xlink" content-type="dwc:locationRemarks" xlink:type="simple">same label data as holotype, but adults emerged 27.Ⅲ.2017, Wan-Hua Liu Leg.</named-content>; <bold>Record Level:</bold> institutionCode: <named-content xmlns:xlink="http://www.w3.org/1999/xlink" content-type="dwc:institutionCode" xlink:type="simple">LGNU</named-content></p></list-item></list></tp:treatment-sec><tp:treatment-sec sec-type="Description"><title>Description</title><p>Body length 3.1–3.4 mm, body width 1.1–1.4mm. Body slender, 2.5–2.7 times as long as wide. Colour black, head, pronotum and elytra with more or less distinct cupreous shine. Surface microreticulated, pronotal convexities and elytral rugae smooth (Fig. <xref ref-type="fig" rid="F8240168">1</xref>).</p><p>Head extremely large, distinctly larger than pronotum, with sides convex strongly and regularly, widest at level much closer to posterior margins of eyes than to anterior margin of pronotum. Eyes rather small, slightly convex in male, but more convex in female. Male temples are about 1.9 times as long as the longitudinal diameter of the eye in lateral view, whereas female temples are around 2.1 times as long. Forehead depressed widely and deeply. Surface with shallow, small and dense punctures and equally distributed thin pubescence. Antennae with 10 antennomeres; male antennomeres serrate, about twice as wide as long; female antennomeres are approximately equilateral.</p><p>Pronotum 1.6–1.8 times as wide as long, much narrower than head and elytra, with anterior margin distinctly bisinuate, posterior margin bisinuate with slightly protruded basal lobe widely cut posteriorly. Anterior margin slightly wider than posterior margin in male, but obviously narrow in female and mid-point much higher than anterior angles. Lateral margin strongly straight. Supralateral carinae starting near basal angles of pronotum, slightly convergent anteriorly, reaching discal convexity. Surface with a few rather large, shallow punctures in depressed portions of disc. Scutellum transversely triangular.</p><p>Elytra 1.9–2.0 times as long as wide, widest at middle. Apices rounded and widely separated. Elytral sides emarginated slightly concave in anterior 1/3, with a narrow depression. Surface with irregular, transverse rugae and large, shallow punctures.</p><p>Tibiae strongly arched.</p><p>Male genitalia less sclerotised, parameres with apices rather widely emarginated (Fig. <xref ref-type="fig" rid="F8240170">2</xref>).</p></tp:treatment-sec><tp:treatment-sec sec-type="Diagnosis"><title>Diagnosis</title><sec sec-type="Remarks"><title>Remarks</title><p>This new species is similar to <tp:taxon-name><tp:taxon-name-part taxon-name-part-type="genus" reg="Cantonius">C.</tp:taxon-name-part> (<tp:taxon-name-part taxon-name-part-type="subgenus" reg="Cantonius">C.</tp:taxon-name-part>) <tp:taxon-name-part taxon-name-part-type="species" reg="klapperichi">klapperichi</tp:taxon-name-part></tp:taxon-name>, <tp:taxon-name><tp:taxon-name-part taxon-name-part-type="genus" reg="Cantonius">C.</tp:taxon-name-part> (<tp:taxon-name-part taxon-name-part-type="subgenus" reg="Cantonius">C.</tp:taxon-name-part>) <tp:taxon-name-part taxon-name-part-type="species" reg="megacephalus">megacephalus</tp:taxon-name-part></tp:taxon-name>, <tp:taxon-name><tp:taxon-name-part taxon-name-part-type="genus" reg="Cantonius">C.</tp:taxon-name-part> (<tp:taxon-name-part taxon-name-part-type="subgenus" reg="Cantonius">C.</tp:taxon-name-part>) <tp:taxon-name-part taxon-name-part-type="species" reg="obenbergeri">obenbergeri</tp:taxon-name-part></tp:taxon-name> and <tp:taxon-name><tp:taxon-name-part taxon-name-part-type="genus" reg="Cantonius">C.</tp:taxon-name-part> (<tp:taxon-name-part taxon-name-part-type="subgenus" reg="Cantonius">C.</tp:taxon-name-part>) <tp:taxon-name-part taxon-name-part-type="species" reg="terryi">terryi</tp:taxon-name-part></tp:taxon-name> by head distinctly wider than pronotum, but can be distinguished from all of these congeners by one of the following characters: 1) pronotal carinae slightly divergent anteriorly; 2) head relatively smaller, eyes larger; 3) body much more slender, 2.5–2.7 times as long as wide, while elytra 1.9–2.0 times as long as wide. It can also be diagnosed by the lateral margin of the pronotum strongly straight.</p></sec></tp:treatment-sec><tp:treatment-sec sec-type="Etymology"><title>Etymology</title><p>The name of the species is derived from the type locality (Anji Mountains, Longnan County, Jiangxi Province) with reference to the species distribution.</p></tp:treatment-sec><tp:treatment-sec sec-type="Distribution"><title>Distribution</title><p>Known from type locality in the Anji Mountains (China: Jiangxi Province) at an elevation about 400 m.</p></tp:treatment-sec><tp:treatment-sec sec-type="Biology"><title>Biology</title><p>Habitat: mostly along roadsides near to streams in the montane subtropical broadleaf evergreen forest (Fig. <xref ref-type="fig" rid="F8288480">3</xref><xref ref-type="fig" rid="F8288485">a</xref>).</p><p>Host plant: <italic><tp:taxon-name><tp:taxon-name-part taxon-name-part-type="genus" reg="Pleioblastus">Pleioblastus</tp:taxon-name-part><tp:taxon-name-part taxon-name-part-type="species" reg="amarus">amarus</tp:taxon-name-part></tp:taxon-name></italic>, <tp:taxon-name><tp:taxon-name-part taxon-name-part-type="subfamily">Bambusoideae</tp:taxon-name-part></tp:taxon-name> (<tp:taxon-name><tp:taxon-name-part taxon-name-part-type="family">Gramineae</tp:taxon-name-part></tp:taxon-name>) (Fig. <xref ref-type="fig" rid="F8288480">3</xref><xref ref-type="fig" rid="F8288486">b</xref>).</p></tp:treatment-sec><tp:treatment-sec><!--Section generated to contain objects referenced in tp:taxon-treatment.--><fig id="F8240168" position="float" orientation="portrait"><object-id xmlns:xlink="http://www.w3.org/1999/xlink" content-type="arpha" xlink:type="simple">4996D948-5FAF-5955-8D7B-3C06C0A624BF</object-id><object-id xmlns:xlink="http://www.w3.org/1999/xlink" content-type="doi" xlink:type="simple">10.3897/BDJ.11.e98405.figure1</object-id><label>Figure 1.</label><caption><p>Habitus of <tp:taxon-name><tp:taxon-name-part taxon-name-part-type="genus" reg="Cantonius">Cantonius</tp:taxon-name-part> (<tp:taxon-name-part taxon-name-part-type="subgenus" reg="Cantonius">Cantonius</tp:taxon-name-part>) <tp:taxon-name-part taxon-name-part-type="species" reg="anjiensis">anjiensis</tp:taxon-name-part></tp:taxon-name> <bold>sp. n.</bold>: <bold>a</bold> dorsal view of holotype male; <bold>b</bold> ventral view of holotype male; <bold>c</bold> dorsal view of paratype female; <bold>d</bold> ventral view of paratype female.</p></caption><graphic xmlns:xlink="http://www.w3.org/1999/xlink" xlink:href="bdj-11-e98405-g001.jpg" position="float" id="oo_769470.jpg" orientation="portrait" xlink:type="simple"><uri content-type="original_file" xlink:type="simple">https://binary.pensoft.net/fig/769470</uri></graphic></fig><fig id="F8240170" position="float" orientation="portrait"><object-id xmlns:xlink="http://www.w3.org/1999/xlink" content-type="arpha" xlink:type="simple">2292DA94-C346-5EC6-A343-9612D3C88783</object-id><object-id xmlns:xlink="http://www.w3.org/1999/xlink" content-type="doi" xlink:type="simple">10.3897/BDJ.11.e98405.figure2</object-id><label>Figure 2.</label><caption><p>Male genitalia of <tp:taxon-name><tp:taxon-name-part taxon-name-part-type="genus" reg="Cantonius">Cantonius</tp:taxon-name-part> (<tp:taxon-name-part taxon-name-part-type="subgenus" reg="Cantonius">Cantonius</tp:taxon-name-part>) <tp:taxon-name-part taxon-name-part-type="species" reg="anjiensis">anjiensis</tp:taxon-name-part></tp:taxon-name> <bold>sp. n.</bold>: <bold>a</bold> dorsal view; <bold>b</bold> ventral view; <bold>c</bold> lateral view.</p></caption><graphic xmlns:xlink="http://www.w3.org/1999/xlink" xlink:href="bdj-11-e98405-g002.jpg" position="float" id="oo_769471.jpg" orientation="portrait" xlink:type="simple"><uri content-type="original_file" xlink:type="simple">https://binary.pensoft.net/fig/769471</uri></graphic></fig><fig-group id="F8288480" position="float" orientation="portrait"><caption><p>Biology of <tp:taxon-name><tp:taxon-name-part taxon-name-part-type="genus" reg="Cantonius">Cantonius</tp:taxon-name-part> (<tp:taxon-name-part taxon-name-part-type="subgenus" reg="Cantonius">Cantonius</tp:taxon-name-part>) <tp:taxon-name-part taxon-name-part-type="species" reg="anjiensis">anjiensis</tp:taxon-name-part></tp:taxon-name> <bold>sp. n.</bold>: <bold>a</bold> habitat (photo by Xiao-Hua Dai); <bold>b</bold> host plant <italic><tp:taxon-name><tp:taxon-name-part taxon-name-part-type="genus" reg="Pleioblastus">Pleioblastus</tp:taxon-name-part><tp:taxon-name-part taxon-name-part-type="species" reg="amarus">amarus</tp:taxon-name-part></tp:taxon-name></italic>.</p></caption><fig id="F8288485" position="float" orientation="portrait"><object-id xmlns:xlink="http://www.w3.org/1999/xlink" content-type="arpha" xlink:type="simple">64FB136F-230C-5961-979F-1C1A3FC56040</object-id><object-id xmlns:xlink="http://www.w3.org/1999/xlink" content-type="doi" xlink:type="simple">10.3897/BDJ.11.e98405.figure3a</object-id><label>Figure 3a.</label><graphic xmlns:xlink="http://www.w3.org/1999/xlink" xlink:href="bdj-11-e98405-g003_a.jpg" xlink:type="simple" position="float" orientation="portrait" id="oo_776997.jpg"><uri content-type="original_file" xlink:type="simple">https://binary.pensoft.net/fig/776997</uri></graphic></fig><fig id="F8288486" position="float" orientation="portrait"><object-id xmlns:xlink="http://www.w3.org/1999/xlink" content-type="arpha" xlink:type="simple">E8FF5B18-982B-5FCA-BB80-B9B6A054FFBA</object-id><object-id xmlns:xlink="http://www.w3.org/1999/xlink" content-type="doi" xlink:type="simple">10.3897/BDJ.11.e98405.figure3b</object-id><label>Figure 3b.</label><graphic xmlns:xlink="http://www.w3.org/1999/xlink" xlink:href="bdj-11-e98405-g003_b.jpg" xlink:type="simple" position="float" orientation="portrait" id="oo_776998.jpg"><uri content-type="original_file" xlink:type="simple">https://binary.pensoft.net/fig/776998</uri></graphic></fig></fig-group><fig id="F8288485" position="float" orientation="portrait"><object-id xmlns:xlink="http://www.w3.org/1999/xlink" content-type="arpha" xlink:type="simple">64FB136F-230C-5961-979F-1C1A3FC56040</object-id><object-id xmlns:xlink="http://www.w3.org/1999/xlink" content-type="doi" xlink:type="simple">10.3897/BDJ.11.e98405.figure3a</object-id><label>Figure 3a.</label><graphic xmlns:xlink="http://www.w3.org/1999/xlink" xlink:href="bdj-11-e98405-g003_a.jpg" xlink:type="simple" position="float" orientation="portrait" id="oo_776997.jpg"><uri content-type="original_file" xlink:type="simple">https://binary.pensoft.net/fig/776997</uri></graphic></fig><fig id="F8288486" position="float" orientation="portrait"><object-id xmlns:xlink="http://www.w3.org/1999/xlink" content-type="arpha" xlink:type="simple">E8FF5B18-982B-5FCA-BB80-B9B6A054FFBA</object-id><object-id xmlns:xlink="http://www.w3.org/1999/xlink" content-type="doi" xlink:type="simple">10.3897/BDJ.11.e98405.figure3b</object-id><label>Figure 3b.</label><graphic xmlns:xlink="http://www.w3.org/1999/xlink" xlink:href="bdj-11-e98405-g003_b.jpg" xlink:type="simple" position="float" orientation="portrait" id="oo_776998.jpg"><uri content-type="original_file" xlink:type="simple">https://binary.pensoft.net/fig/776998</uri></graphic></fig></tp:treatment-sec></tp:taxon-treatment>
