# Supplementary material for: First biological report on the genus Cantonius (Buprestidae, Agrilinae, Aphanisticini), with descriptions of two new species from China
Source: Biodivers Data J. 2023 Mar 2;11:e98405. doi: 10.3897/BDJ.11.e98405 (PMC10848680; doi:10.3897/BDJ.11.e98405)
Supplement: XML Treatment for Cantonius (Procantonius) qiyunensis [file BDJ.11.e98405-treatment2.xml]

<!DOCTYPE tp:taxon-treatment
  PUBLIC "-//TaxonX//DTD Taxonomic Treatment Publishing DTD v0 20100105//EN" "tax-treatment-NSO.dtd">
<tp:taxon-treatment xmlns:tp="http://www.plazi.org/taxpub"><tp:treatment-meta><mixed-citation publication-type="journal"><person-group><name><surname>Shi</surname><given-names>Xiao-Di</given-names></name><name><surname>Wu</surname><given-names>Zhi-Ming</given-names></name><name><surname>Dai</surname><given-names>Xiao-Hua</given-names></name><name><surname>Xu</surname><given-names>Jia-Sheng</given-names></name><name><surname>Song</surname><given-names>Hai-Tian</given-names></name></person-group><article-title>First biological report on the genus <italic><tp:taxon-name><tp:taxon-name-part taxon-name-part-type="genus" reg="Cantonius">Cantonius</tp:taxon-name-part></tp:taxon-name></italic> (<tp:taxon-name><tp:taxon-name-part taxon-name-part-type="family">Buprestidae</tp:taxon-name-part></tp:taxon-name>, <tp:taxon-name><tp:taxon-name-part taxon-name-part-type="subfamily">Agrilinae</tp:taxon-name-part></tp:taxon-name>, <tp:taxon-name><tp:taxon-name-part taxon-name-part-type="tribe">Aphanisticini</tp:taxon-name-part></tp:taxon-name>), with descriptions of two new species from China</article-title><source>Biodivers Data J</source><day>02</day><month>03</month><year>2023</year><volume>11</volume><pub-id pub-id-type="doi">10.3897/BDJ.11.e98405</pub-id></mixed-citation></tp:treatment-meta><tp:nomenclature><tp:taxon-name><object-id xmlns:xlink="http://www.w3.org/1999/xlink" content-type="arpha" xlink:type="simple">1C180F27-7D78-5AFB-B491-3202FC10287A</object-id><tp:taxon-name-part taxon-name-part-type="genus">Cantonius</tp:taxon-name-part> (<tp:taxon-name-part taxon-name-part-type="subgenus">Procantonius</tp:taxon-name-part>) <tp:taxon-name-part taxon-name-part-type="species">qiyunensis</tp:taxon-name-part><object-id xmlns:xlink="http://www.w3.org/1999/xlink" content-type="zoobank" xlink:type="simple" object-id-type="ZooBank">0524C1BB-7F0E-48C7-9E24-2E16A01E6972</object-id></tp:taxon-name><tp:taxon-authority>Shi, Song &amp; Xu</tp:taxon-authority><tp:taxon-status xmlns:xlink="http://www.w3.org/1999/xlink" xlink:type="simple">sp. nov.</tp:taxon-status></tp:nomenclature><tp:treatment-sec sec-type="materials"><title>Materials</title><list list-type="alpha-lower" list-content="occurrences"><list-item><p><bold>Type status:</bold> <named-content xmlns:xlink="http://www.w3.org/1999/xlink" content-type="dwc:typeStatus" xlink:type="simple">Holotype</named-content>. <bold>Occurrence:</bold> catalogNumber: <named-content xmlns:xlink="http://www.w3.org/1999/xlink" content-type="dwc:catalogNumber" xlink:type="simple">SXD2021001♂</named-content>; sex: <named-content xmlns:xlink="http://www.w3.org/1999/xlink" content-type="dwc:sex" xlink:type="simple">male</named-content>; occurrenceID: <named-content xmlns:xlink="http://www.w3.org/1999/xlink" content-type="dwc:occurrenceID" xlink:type="simple">EAB880CE-E012-5BEF-ADB2-7FE24EB6D016</named-content>; <bold>Location:</bold> country: <named-content xmlns:xlink="http://www.w3.org/1999/xlink" content-type="dwc:country" xlink:type="simple">China</named-content>; stateProvince: <named-content xmlns:xlink="http://www.w3.org/1999/xlink" content-type="dwc:stateProvince" xlink:type="simple">Jiangxi Province</named-content>; county: <named-content xmlns:xlink="http://www.w3.org/1999/xlink" content-type="dwc:county" xlink:type="simple">Chongyi County</named-content>; municipality: <named-content xmlns:xlink="http://www.w3.org/1999/xlink" content-type="dwc:municipality" xlink:type="simple">Ganzhou City</named-content>; locality: <named-content xmlns:xlink="http://www.w3.org/1999/xlink" content-type="dwc:locality" xlink:type="simple">Qiyun mountains</named-content>; verbatimElevation: <named-content xmlns:xlink="http://www.w3.org/1999/xlink" content-type="dwc:verbatimElevation" xlink:type="simple">630 m</named-content>; locationRemarks: <named-content xmlns:xlink="http://www.w3.org/1999/xlink" content-type="dwc:locationRemarks" xlink:type="simple">label: Qiyun mountains, Chongyi County, Ganzhou City, Jiangxi Province, elevation 630 m, feeding larvae in leaf-mines on <italic><tp:taxon-name><tp:taxon-name-part taxon-name-part-type="genus" reg="Bambusa">Bambusa</tp:taxon-name-part><tp:taxon-name-part taxon-name-part-type="species" reg="blumeana">blumeana</tp:taxon-name-part></tp:taxon-name></italic>, adults emerged on 05.Ⅲ.2021, Jia-Sheng Xu leg.</named-content>; <bold>Record Level:</bold> institutionCode: <named-content xmlns:xlink="http://www.w3.org/1999/xlink" content-type="dwc:institutionCode" xlink:type="simple">LGNU</named-content></p></list-item><list-item><p><bold>Type status:</bold> <named-content xmlns:xlink="http://www.w3.org/1999/xlink" content-type="dwc:typeStatus" xlink:type="simple">Paratype</named-content>. <bold>Occurrence:</bold> catalogNumber: <named-content xmlns:xlink="http://www.w3.org/1999/xlink" content-type="dwc:catalogNumber" xlink:type="simple">SXD2021006♂, SXD2021007♂, SXD2021008♂</named-content>; sex: <named-content xmlns:xlink="http://www.w3.org/1999/xlink" content-type="dwc:sex" xlink:type="simple">3 male</named-content>; occurrenceID: <named-content xmlns:xlink="http://www.w3.org/1999/xlink" content-type="dwc:occurrenceID" xlink:type="simple">1E7F8F52-AFF4-5719-B22D-7F17E9D40EBF</named-content>; <bold>Location:</bold> locationRemarks: <named-content xmlns:xlink="http://www.w3.org/1999/xlink" content-type="dwc:locationRemarks" xlink:type="simple">same label data as holotype</named-content>; <bold>Record Level:</bold> institutionCode: <named-content xmlns:xlink="http://www.w3.org/1999/xlink" content-type="dwc:institutionCode" xlink:type="simple">CHTS, LGNU</named-content></p></list-item></list></tp:treatment-sec><tp:treatment-sec sec-type="Description"><title>Description</title><p>Body length 3.4-3.9 mm, body width 1.2–1.5 mm. Body moderately narrow, 2.6–2.9 times as long as wide, moderately convex. Elytra blackish-bronze, but the head and pronotum bronze, rather lustrous, non-shagreened, with delicate, finely reticulate shagreenity only on the concave areas of pronotum and on ventral surface, with silky lustre (Fig. <xref ref-type="fig" rid="F8240174">4</xref>).</p><p>Head large and wide, about the same width as or slightly narrower than the pronotum, slightly angularly widened behind eyes, widest at mid-length between posterior margin of eyes and anterior margin of pronotum. Head depressed anteriorly. Eyes large, oval, moderately convex, not or slightly projecting beyond contour of head, almost as long as temples in dorsal view. Temples regularly arcuate. Surface with dense, simple, flat rounded punctures. Male with golden setae dense on frons and sparser on vertex. Antennae 11-segmented, serrate beginning with 6<sup>th</sup> segment; 6<sup>th</sup> segment slightly longer than wide, 7–10<sup>th</sup> segments about as long as wide and 11<sup>th</sup> segment longer than wide.</p><p>Pronotum 1.9–2.0 times as wide as long, with sides nearly straight or slightly irregularly and weakly arcuate, widest at anterior 1/3–1/4. Anterior margin strongly bisinuate, sharply concave on both sides, slightly raised in middle and mid-point much lower than anterior angles of pronotum. Posterior margin slightly bisinuate, basal lobe slightly projecting. Pronotum weakly convex. Lateral carinae nearly straight, directly to concaved part of anterior margin and not reaching anterior angles; posteriorly connected with raised posterior margin of pronotum, slightly inward from its posterior angles. Surface with scarce punctures. Flat punctures in depressed portions of disc. Scutellum large, transversely triangular.</p><p>Elytra 1.9–2.1 times as long as wide, much wider than pronotum and widest nearly at middle. Apices strongly separated, rounded, with several ill-defined teeth. Surface densely covered with coarse punctures and irregular coarse undulate transverse wrinkles.</p><p>Femora with a row of small teeth at inner side. Tibiae strongly arched. In female extended a little wider in posterior 1/3.</p><p>Male genitalia strongly sclerotised, parameres triangular with rounded apices distally (Fig. <xref ref-type="fig" rid="F8240176">5</xref>).</p><p>Pupa in Fig. <xref ref-type="fig" rid="F8240180">6</xref>.</p></tp:treatment-sec><tp:treatment-sec sec-type="Diagnosis"><title>Diagnosis</title><sec sec-type="Remarks"><title>Remarks</title><p>With the narrow body, 2.6–2.9 times as long as wide and elytra 1.9–2.1 times as long as wide, this new species resembles to <tp:taxon-name><tp:taxon-name-part taxon-name-part-type="genus" reg="Cantonius">C.</tp:taxon-name-part> (<tp:taxon-name-part taxon-name-part-type="subgenus" reg="Pleioblastus">P.</tp:taxon-name-part>) <tp:taxon-name-part taxon-name-part-type="species" reg="jendeki">jendeki</tp:taxon-name-part></tp:taxon-name> Kalashian, 2004 and <tp:taxon-name><tp:taxon-name-part taxon-name-part-type="genus" reg="Cantonius">C.</tp:taxon-name-part> (<tp:taxon-name-part taxon-name-part-type="subgenus" reg="Procantonius">P.</tp:taxon-name-part>) <tp:taxon-name-part taxon-name-part-type="species" reg="austrisinicus">austrisinicus</tp:taxon-name-part></tp:taxon-name> Kalashian, 2021. Temples almost regularly rounded can separate this species from <tp:taxon-name><tp:taxon-name-part taxon-name-part-type="genus" reg="Cantonius">C.</tp:taxon-name-part> (<tp:taxon-name-part taxon-name-part-type="subgenus" reg="Procantonius">P.</tp:taxon-name-part>) <tp:taxon-name-part taxon-name-part-type="species" reg="austrisinicus">austrisinicus</tp:taxon-name-part></tp:taxon-name> and elytra widest nearly at middle can separate this species from <tp:taxon-name><tp:taxon-name-part taxon-name-part-type="genus" reg="Cantonius">C.</tp:taxon-name-part> (<tp:taxon-name-part taxon-name-part-type="subgenus" reg="Pleioblastus">P.</tp:taxon-name-part>) <tp:taxon-name-part taxon-name-part-type="species" reg="jendeki">jendeki</tp:taxon-name-part></tp:taxon-name>. This new species can also be distinguished from all other congeners by the following characters: 1) head and pronotum bronze, but not blackish-bronze as the elytra; 2) anterior margin strongly bisinuate, the mid-point much lower than the anterior angles of the pronotum.</p></sec></tp:treatment-sec><tp:treatment-sec sec-type="Etymology"><title>Etymology</title><p>The name of the species is derived from the type locality (Qiyun Mountains, Chongyi County, Jiangxi Province) with reference to the species distribution.</p></tp:treatment-sec><tp:treatment-sec sec-type="Distribution"><title>Distribution</title><p>Known from type locality in the Qiyun Mountains (China: Jiangxi Province) at an elevation about 700 m.</p></tp:treatment-sec><tp:treatment-sec sec-type="Biology"><title>Biology</title><p>Habitat: mostly found in the alpine subtropical broadleaf evergreen forest in mountains along streams and roadsides (Fig. <xref ref-type="fig" rid="F8287380">7</xref><xref ref-type="fig" rid="F8287385">a</xref>).</p><p>Host plant: <italic><tp:taxon-name><tp:taxon-name-part taxon-name-part-type="genus" reg="Bambusa">Bambusa</tp:taxon-name-part><tp:taxon-name-part taxon-name-part-type="species" reg="blumeana">blumeana</tp:taxon-name-part></tp:taxon-name></italic>, <tp:taxon-name><tp:taxon-name-part taxon-name-part-type="subfamily">Bambusoideae</tp:taxon-name-part></tp:taxon-name> (<tp:taxon-name><tp:taxon-name-part taxon-name-part-type="family">Gramineae</tp:taxon-name-part></tp:taxon-name>) (Fig. <xref ref-type="fig" rid="F8287380">7</xref><xref ref-type="fig" rid="F8287386">b</xref>).</p><p>Leaf mine: This species often have meandering shape mines. Larvae exist from late October to mid-March with only one bamboo leaf mine in Ganzhou. The mine appears as an amorphous blotch with a dark brown line in the early period (Fig. <xref ref-type="fig" rid="F8289731">8</xref><xref ref-type="fig" rid="F8289736">a</xref>). Then turn into a meandering thick line (Fig. <xref ref-type="fig" rid="F8289731">8</xref><xref ref-type="fig" rid="F8289738">c</xref>). The last instar larvae build pupal cell at the end of the leaf-mine and pupating inside (Fig. <xref ref-type="fig" rid="F8289731">8</xref><xref ref-type="fig" rid="F8289739">d</xref>). After biting the pupal epidermis (Fig. 8e, f), adult climb out and move around from March to May. Then they mate and lay eggs on the leaves of host plants which is easy to be found (Fig. <xref ref-type="fig" rid="F8289731">8</xref><xref ref-type="fig" rid="F8289737">b</xref>).</p></tp:treatment-sec><tp:treatment-sec><!--Section generated to contain objects referenced in tp:taxon-treatment.--><fig id="F8240174" position="float" orientation="portrait"><object-id xmlns:xlink="http://www.w3.org/1999/xlink" content-type="arpha" xlink:type="simple">53A6ABA9-78F6-5D61-974F-31E84DFF9D7B</object-id><object-id xmlns:xlink="http://www.w3.org/1999/xlink" content-type="doi" xlink:type="simple">10.3897/BDJ.11.e98405.figure4</object-id><label>Figure 4.</label><caption><p>Habitus of <tp:taxon-name><tp:taxon-name-part taxon-name-part-type="genus" reg="Cantonius">Cantonius</tp:taxon-name-part> (<tp:taxon-name-part taxon-name-part-type="subgenus" reg="Procantonius">Procantonius</tp:taxon-name-part>) <tp:taxon-name-part taxon-name-part-type="species" reg="qiyunensis">qiyunensis</tp:taxon-name-part></tp:taxon-name> <bold>sp. n.</bold>: <bold>a</bold> dorsal view of holotype male; <bold>b</bold> ventral view of holotype male.</p></caption><graphic xmlns:xlink="http://www.w3.org/1999/xlink" xlink:href="bdj-11-e98405-g004.jpg" position="float" id="oo_769474.jpg" orientation="portrait" xlink:type="simple"><uri content-type="original_file" xlink:type="simple">https://binary.pensoft.net/fig/769474</uri></graphic></fig><fig id="F8240176" position="float" orientation="portrait"><object-id xmlns:xlink="http://www.w3.org/1999/xlink" content-type="arpha" xlink:type="simple">152B0E72-11EC-5961-976B-7FCA7EA6810C</object-id><object-id xmlns:xlink="http://www.w3.org/1999/xlink" content-type="doi" xlink:type="simple">10.3897/BDJ.11.e98405.figure5</object-id><label>Figure 5.</label><caption><p>Male genitalia of <tp:taxon-name><tp:taxon-name-part taxon-name-part-type="genus" reg="Cantonius">Cantonius</tp:taxon-name-part> (<tp:taxon-name-part taxon-name-part-type="subgenus" reg="Procantonius">Procantonius</tp:taxon-name-part>) <tp:taxon-name-part taxon-name-part-type="species" reg="qiyunensis">qiyunensis</tp:taxon-name-part></tp:taxon-name> <bold>sp. n.</bold>: <bold>a</bold> dorsal view; <bold>b</bold> ventral view; <bold>c</bold> lateral view.</p></caption><graphic xmlns:xlink="http://www.w3.org/1999/xlink" xlink:href="bdj-11-e98405-g005.jpg" position="float" id="oo_769476.jpg" orientation="portrait" xlink:type="simple"><uri content-type="original_file" xlink:type="simple">https://binary.pensoft.net/fig/769476</uri></graphic></fig><fig id="F8240180" position="float" orientation="portrait"><object-id xmlns:xlink="http://www.w3.org/1999/xlink" content-type="arpha" xlink:type="simple">68C8FB69-F246-55B0-AD2F-0F04859DA107</object-id><object-id xmlns:xlink="http://www.w3.org/1999/xlink" content-type="doi" xlink:type="simple">10.3897/BDJ.11.e98405.figure6</object-id><label>Figure 6.</label><caption><p>Pupa of <tp:taxon-name><tp:taxon-name-part taxon-name-part-type="genus" reg="Cantonius">Cantonius</tp:taxon-name-part> (<tp:taxon-name-part taxon-name-part-type="subgenus" reg="Procantonius">Procantonius</tp:taxon-name-part>) <tp:taxon-name-part taxon-name-part-type="species" reg="qiyunensis">qiyunensis</tp:taxon-name-part></tp:taxon-name> <bold>sp. n.</bold>: <bold>a</bold> dorsal view; <bold>b</bold> ventral view.</p></caption><graphic xmlns:xlink="http://www.w3.org/1999/xlink" xlink:href="bdj-11-e98405-g006.jpg" position="float" id="oo_769483.jpg" orientation="portrait" xlink:type="simple"><uri content-type="original_file" xlink:type="simple">https://binary.pensoft.net/fig/769483</uri></graphic></fig><fig-group id="F8287380" position="float" orientation="portrait"><caption><p>Biohabitat and host plant of <tp:taxon-name><tp:taxon-name-part taxon-name-part-type="genus" reg="Cantonius">Cantonius</tp:taxon-name-part> (<tp:taxon-name-part taxon-name-part-type="subgenus" reg="Procantonius">Procantonius</tp:taxon-name-part>) <tp:taxon-name-part taxon-name-part-type="species" reg="qiyunensis">qiyunensis</tp:taxon-name-part></tp:taxon-name> <bold>sp. n.</bold>: <bold>a</bold> habitat (photo by Xiao-Di Shi); <bold>b</bold> host plant <italic><tp:taxon-name><tp:taxon-name-part taxon-name-part-type="genus" reg="Bambusa">Bambusa</tp:taxon-name-part><tp:taxon-name-part taxon-name-part-type="species" reg="blumeana">blumeana</tp:taxon-name-part></tp:taxon-name></italic>.</p></caption><fig id="F8287385" position="float" orientation="portrait"><object-id xmlns:xlink="http://www.w3.org/1999/xlink" content-type="arpha" xlink:type="simple">751F8BEA-F7B1-5D7C-A00B-73D691EE2F2A</object-id><object-id xmlns:xlink="http://www.w3.org/1999/xlink" content-type="doi" xlink:type="simple">10.3897/BDJ.11.e98405.figure7a</object-id><label>Figure 7a.</label><graphic xmlns:xlink="http://www.w3.org/1999/xlink" xlink:href="bdj-11-e98405-g007_a.jpg" xlink:type="simple" position="float" orientation="portrait" id="oo_776737.jpg"><uri content-type="original_file" xlink:type="simple">https://binary.pensoft.net/fig/776737</uri></graphic></fig><fig id="F8287386" position="float" orientation="portrait"><object-id xmlns:xlink="http://www.w3.org/1999/xlink" content-type="arpha" xlink:type="simple">83EBCB4B-B846-59EB-9C3E-C4D0F2009DE9</object-id><object-id xmlns:xlink="http://www.w3.org/1999/xlink" content-type="doi" xlink:type="simple">10.3897/BDJ.11.e98405.figure7b</object-id><label>Figure 7b.</label><graphic xmlns:xlink="http://www.w3.org/1999/xlink" xlink:href="bdj-11-e98405-g007_b.jpg" xlink:type="simple" position="float" orientation="portrait" id="oo_776738.jpg"><uri content-type="original_file" xlink:type="simple">https://binary.pensoft.net/fig/776738</uri></graphic></fig></fig-group><fig id="F8287385" position="float" orientation="portrait"><object-id xmlns:xlink="http://www.w3.org/1999/xlink" content-type="arpha" xlink:type="simple">751F8BEA-F7B1-5D7C-A00B-73D691EE2F2A</object-id><object-id xmlns:xlink="http://www.w3.org/1999/xlink" content-type="doi" xlink:type="simple">10.3897/BDJ.11.e98405.figure7a</object-id><label>Figure 7a.</label><graphic xmlns:xlink="http://www.w3.org/1999/xlink" xlink:href="bdj-11-e98405-g007_a.jpg" xlink:type="simple" position="float" orientation="portrait" id="oo_776737.jpg"><uri content-type="original_file" xlink:type="simple">https://binary.pensoft.net/fig/776737</uri></graphic></fig><fig id="F8287386" position="float" orientation="portrait"><object-id xmlns:xlink="http://www.w3.org/1999/xlink" content-type="arpha" xlink:type="simple">83EBCB4B-B846-59EB-9C3E-C4D0F2009DE9</object-id><object-id xmlns:xlink="http://www.w3.org/1999/xlink" content-type="doi" xlink:type="simple">10.3897/BDJ.11.e98405.figure7b</object-id><label>Figure 7b.</label><graphic xmlns:xlink="http://www.w3.org/1999/xlink" xlink:href="bdj-11-e98405-g007_b.jpg" xlink:type="simple" position="float" orientation="portrait" id="oo_776738.jpg"><uri content-type="original_file" xlink:type="simple">https://binary.pensoft.net/fig/776738</uri></graphic></fig><fig-group id="F8289731" position="float" orientation="portrait"><caption><p>Leaf mine of <tp:taxon-name><tp:taxon-name-part taxon-name-part-type="genus" reg="Cantonius">Cantonius</tp:taxon-name-part> (<tp:taxon-name-part taxon-name-part-type="subgenus" reg="Procantonius">Procantonius</tp:taxon-name-part>) <tp:taxon-name-part taxon-name-part-type="species" reg="qiyunensis">qiyunensis</tp:taxon-name-part></tp:taxon-name> <bold>sp. n.</bold>: <bold>a</bold> early period; <bold>b</bold> spawning point; <bold>c</bold> medium period; <bold>d</bold> end period and outline of pupal cell; <bold>e</bold> period after the leaf-miner emergenced; <bold>f</bold> emergence hole.</p></caption><fig id="F8289736" position="float" orientation="portrait"><object-id xmlns:xlink="http://www.w3.org/1999/xlink" content-type="arpha" xlink:type="simple">62E619B5-4A30-5D7C-8E64-08A78C5A66A6</object-id><object-id xmlns:xlink="http://www.w3.org/1999/xlink" content-type="doi" xlink:type="simple">10.3897/BDJ.11.e98405.figure8a</object-id><label>Figure 8a.</label><graphic xmlns:xlink="http://www.w3.org/1999/xlink" xlink:href="bdj-11-e98405-g008_a.jpg" xlink:type="simple" position="float" orientation="portrait" id="oo_777105.jpg"><uri content-type="original_file" xlink:type="simple">https://binary.pensoft.net/fig/777105</uri></graphic></fig><fig id="F8289737" position="float" orientation="portrait"><object-id xmlns:xlink="http://www.w3.org/1999/xlink" content-type="arpha" xlink:type="simple">BC55196E-F5E2-583E-9BFA-96138B70FD98</object-id><object-id xmlns:xlink="http://www.w3.org/1999/xlink" content-type="doi" xlink:type="simple">10.3897/BDJ.11.e98405.figure8b</object-id><label>Figure 8b.</label><graphic xmlns:xlink="http://www.w3.org/1999/xlink" xlink:href="bdj-11-e98405-g008_b.jpg" xlink:type="simple" position="float" orientation="portrait" id="oo_777106.jpg"><uri content-type="original_file" xlink:type="simple">https://binary.pensoft.net/fig/777106</uri></graphic></fig><fig id="F8289738" position="float" orientation="portrait"><object-id xmlns:xlink="http://www.w3.org/1999/xlink" content-type="arpha" xlink:type="simple">8E4904CA-2022-5FE0-ADBF-227312B9DEFD</object-id><object-id xmlns:xlink="http://www.w3.org/1999/xlink" content-type="doi" xlink:type="simple">10.3897/BDJ.11.e98405.figure8c</object-id><label>Figure 8c.</label><graphic xmlns:xlink="http://www.w3.org/1999/xlink" xlink:href="bdj-11-e98405-g008_c.jpg" xlink:type="simple" position="float" orientation="portrait" id="oo_777107.jpg"><uri content-type="original_file" xlink:type="simple">https://binary.pensoft.net/fig/777107</uri></graphic></fig><fig id="F8289739" position="float" orientation="portrait"><object-id xmlns:xlink="http://www.w3.org/1999/xlink" content-type="arpha" xlink:type="simple">C70C096D-6EED-5547-B831-12236EFE9ABD</object-id><object-id xmlns:xlink="http://www.w3.org/1999/xlink" content-type="doi" xlink:type="simple">10.3897/BDJ.11.e98405.figure8d</object-id><label>Figure 8d.</label><graphic xmlns:xlink="http://www.w3.org/1999/xlink" xlink:href="bdj-11-e98405-g008_d.jpg" xlink:type="simple" position="float" orientation="portrait" id="oo_777108.jpg"><uri content-type="original_file" xlink:type="simple">https://binary.pensoft.net/fig/777108</uri></graphic></fig><fig id="F8289740" position="float" orientation="portrait"><object-id xmlns:xlink="http://www.w3.org/1999/xlink" content-type="arpha" xlink:type="simple">7B231772-DA37-5533-98EC-7F8E9EA9560F</object-id><object-id xmlns:xlink="http://www.w3.org/1999/xlink" content-type="doi" xlink:type="simple">10.3897/BDJ.11.e98405.figure8e</object-id><label>Figure 8e.</label><graphic xmlns:xlink="http://www.w3.org/1999/xlink" xlink:href="bdj-11-e98405-g008_e.jpg" xlink:type="simple" position="float" orientation="portrait" id="oo_777109.jpg"><uri content-type="original_file" xlink:type="simple">https://binary.pensoft.net/fig/777109</uri></graphic></fig><fig id="F8289741" position="float" orientation="portrait"><object-id xmlns:xlink="http://www.w3.org/1999/xlink" content-type="arpha" xlink:type="simple">D4283199-8996-5995-98A2-CEDD8AC9372C</object-id><object-id xmlns:xlink="http://www.w3.org/1999/xlink" content-type="doi" xlink:type="simple">10.3897/BDJ.11.e98405.figure8f</object-id><label>Figure 8f.</label><graphic xmlns:xlink="http://www.w3.org/1999/xlink" xlink:href="bdj-11-e98405-g008_f.jpg" xlink:type="simple" position="float" orientation="portrait" id="oo_777110.jpg"><uri content-type="original_file" xlink:type="simple">https://binary.pensoft.net/fig/777110</uri></graphic></fig></fig-group><fig id="F8289736" position="float" orientation="portrait"><object-id xmlns:xlink="http://www.w3.org/1999/xlink" content-type="arpha" xlink:type="simple">62E619B5-4A30-5D7C-8E64-08A78C5A66A6</object-id><object-id xmlns:xlink="http://www.w3.org/1999/xlink" content-type="doi" xlink:type="simple">10.3897/BDJ.11.e98405.figure8a</object-id><label>Figure 8a.</label><graphic xmlns:xlink="http://www.w3.org/1999/xlink" xlink:href="bdj-11-e98405-g008_a.jpg" xlink:type="simple" position="float" orientation="portrait" id="oo_777105.jpg"><uri content-type="original_file" xlink:type="simple">https://binary.pensoft.net/fig/777105</uri></graphic></fig><fig id="F8289738" position="float" orientation="portrait"><object-id xmlns:xlink="http://www.w3.org/1999/xlink" content-type="arpha" xlink:type="simple">8E4904CA-2022-5FE0-ADBF-227312B9DEFD</object-id><object-id xmlns:xlink="http://www.w3.org/1999/xlink" content-type="doi" xlink:type="simple">10.3897/BDJ.11.e98405.figure8c</object-id><label>Figure 8c.</label><graphic xmlns:xlink="http://www.w3.org/1999/xlink" xlink:href="bdj-11-e98405-g008_c.jpg" xlink:type="simple" position="float" orientation="portrait" id="oo_777107.jpg"><uri content-type="original_file" xlink:type="simple">https://binary.pensoft.net/fig/777107</uri></graphic></fig><fig id="F8289739" position="float" orientation="portrait"><object-id xmlns:xlink="http://www.w3.org/1999/xlink" content-type="arpha" xlink:type="simple">C70C096D-6EED-5547-B831-12236EFE9ABD</object-id><object-id xmlns:xlink="http://www.w3.org/1999/xlink" content-type="doi" xlink:type="simple">10.3897/BDJ.11.e98405.figure8d</object-id><label>Figure 8d.</label><graphic xmlns:xlink="http://www.w3.org/1999/xlink" xlink:href="bdj-11-e98405-g008_d.jpg" xlink:type="simple" position="float" orientation="portrait" id="oo_777108.jpg"><uri content-type="original_file" xlink:type="simple">https://binary.pensoft.net/fig/777108</uri></graphic></fig><fig id="F8289737" position="float" orientation="portrait"><object-id xmlns:xlink="http://www.w3.org/1999/xlink" content-type="arpha" xlink:type="simple">BC55196E-F5E2-583E-9BFA-96138B70FD98</object-id><object-id xmlns:xlink="http://www.w3.org/1999/xlink" content-type="doi" xlink:type="simple">10.3897/BDJ.11.e98405.figure8b</object-id><label>Figure 8b.</label><graphic xmlns:xlink="http://www.w3.org/1999/xlink" xlink:href="bdj-11-e98405-g008_b.jpg" xlink:type="simple" position="float" orientation="portrait" id="oo_777106.jpg"><uri content-type="original_file" xlink:type="simple">https://binary.pensoft.net/fig/777106</uri></graphic></fig></tp:treatment-sec></tp:taxon-treatment>
