# Supplementary material for: First biological report on the genus Cantonius (Buprestidae, Agrilinae, Aphanisticini), with descriptions of two new species from China
Source: Biodivers Data J. 2023 Mar 2;11:e98405. doi: 10.3897/BDJ.11.e98405 (PMC10848680; doi:10.3897/BDJ.11.e98405)
Supplement: XML Treatment for Cantonius (Procantonius) austrisinicus [file BDJ.11.e98405-treatment3.xml]

<!DOCTYPE tp:taxon-treatment
  PUBLIC "-//TaxonX//DTD Taxonomic Treatment Publishing DTD v0 20100105//EN" "tax-treatment-NSO.dtd">
<tp:taxon-treatment xmlns:tp="http://www.plazi.org/taxpub"><tp:treatment-meta><mixed-citation publication-type="journal"><person-group><name><surname>Shi</surname><given-names>Xiao-Di</given-names></name><name><surname>Wu</surname><given-names>Zhi-Ming</given-names></name><name><surname>Dai</surname><given-names>Xiao-Hua</given-names></name><name><surname>Xu</surname><given-names>Jia-Sheng</given-names></name><name><surname>Song</surname><given-names>Hai-Tian</given-names></name></person-group><article-title>First biological report on the genus <italic><tp:taxon-name><tp:taxon-name-part taxon-name-part-type="genus" reg="Cantonius">Cantonius</tp:taxon-name-part></tp:taxon-name></italic> (<tp:taxon-name><tp:taxon-name-part taxon-name-part-type="family">Buprestidae</tp:taxon-name-part></tp:taxon-name>, <tp:taxon-name><tp:taxon-name-part taxon-name-part-type="subfamily">Agrilinae</tp:taxon-name-part></tp:taxon-name>, <tp:taxon-name><tp:taxon-name-part taxon-name-part-type="tribe">Aphanisticini</tp:taxon-name-part></tp:taxon-name>), with descriptions of two new species from China</article-title><source>Biodivers Data J</source><day>02</day><month>03</month><year>2023</year><volume>11</volume><pub-id pub-id-type="doi">10.3897/BDJ.11.e98405</pub-id></mixed-citation></tp:treatment-meta><tp:nomenclature><tp:taxon-name><object-id xmlns:xlink="http://www.w3.org/1999/xlink" content-type="arpha" xlink:type="simple">FAAFD30B-7EE0-50D9-8711-61A8690D5ABA</object-id><tp:taxon-name-part taxon-name-part-type="genus">Cantonius</tp:taxon-name-part> (<tp:taxon-name-part taxon-name-part-type="subgenus">Procantonius</tp:taxon-name-part>) <tp:taxon-name-part taxon-name-part-type="species">austrisinicus</tp:taxon-name-part></tp:taxon-name><tp:taxon-authority>Kalashian, 2021</tp:taxon-authority></tp:nomenclature><tp:treatment-sec sec-type="materials"><title>Materials</title><list list-type="alpha-lower" list-content="occurrences"><list-item><p><bold>Type status:</bold> <named-content xmlns:xlink="http://www.w3.org/1999/xlink" content-type="dwc:typeStatus" xlink:type="simple">Other material</named-content>. <bold>Occurrence:</bold> sex: <named-content xmlns:xlink="http://www.w3.org/1999/xlink" content-type="dwc:sex" xlink:type="simple">19 males, 9 females</named-content>; occurrenceID: <named-content xmlns:xlink="http://www.w3.org/1999/xlink" content-type="dwc:occurrenceID" xlink:type="simple">70DEB1E4-F469-5A84-B6AB-B4E0BD19C957</named-content>; <bold>Location:</bold> country: <named-content xmlns:xlink="http://www.w3.org/1999/xlink" content-type="dwc:country" xlink:type="simple">China</named-content>; stateProvince: <named-content xmlns:xlink="http://www.w3.org/1999/xlink" content-type="dwc:stateProvince" xlink:type="simple">Guangangxi Zhuang Autonomous Region</named-content>; county: <named-content xmlns:xlink="http://www.w3.org/1999/xlink" content-type="dwc:county" xlink:type="simple">Shangsi County</named-content>; municipality: <named-content xmlns:xlink="http://www.w3.org/1999/xlink" content-type="dwc:municipality" xlink:type="simple">Fangchenggang city</named-content>; locality: <named-content xmlns:xlink="http://www.w3.org/1999/xlink" content-type="dwc:locality" xlink:type="simple">Shiwandashan</named-content>; locationRemarks: <named-content xmlns:xlink="http://www.w3.org/1999/xlink" content-type="dwc:locationRemarks" xlink:type="simple">label: Shiwandashan, Shangsi County, Fangchenggang City, Guangxi Zhuang Autonomous Region. feeding larvae in leaf-mines on <italic><tp:taxon-name><tp:taxon-name-part taxon-name-part-type="genus" reg="Oligostachyum">Oligostachyum</tp:taxon-name-part><tp:taxon-name-part taxon-name-part-type="species" reg="paniculatum">paniculatum</tp:taxon-name-part></tp:taxon-name></italic>, adults emerged 19.Ⅲ.2016–3.IV.2016, Xiao-Hua Dai leg.</named-content>; <bold>Record Level:</bold> institutionCode: <named-content xmlns:xlink="http://www.w3.org/1999/xlink" content-type="dwc:institutionCode" xlink:type="simple">LGNU, CHTS</named-content></p></list-item></list></tp:treatment-sec><tp:treatment-sec sec-type="Description"><title>Description</title><p>Adult in Fig. <xref ref-type="fig" rid="F8240184">9</xref>.</p><p>Aedeagus in Fig. <xref ref-type="fig" rid="F8240186">10</xref></p></tp:treatment-sec><tp:treatment-sec sec-type="Distribution"><title>Distribution</title><p>China (Guangxi, Guangdong).</p></tp:treatment-sec><tp:treatment-sec sec-type="Biology"><title>Biology</title><p>Habitat and host plant: <italic><tp:taxon-name><tp:taxon-name-part taxon-name-part-type="genus" reg="Oligostachyum">Oligostachyum</tp:taxon-name-part><tp:taxon-name-part taxon-name-part-type="species" reg="paniculatum">paniculatum</tp:taxon-name-part></tp:taxon-name></italic>, <tp:taxon-name><tp:taxon-name-part taxon-name-part-type="subfamily">Bambusoideae</tp:taxon-name-part></tp:taxon-name> (<tp:taxon-name><tp:taxon-name-part taxon-name-part-type="family">Gramineae</tp:taxon-name-part></tp:taxon-name>) (Fig. <xref ref-type="fig" rid="F8240188">11</xref>).</p></tp:treatment-sec><tp:treatment-sec><!--Section generated to contain objects referenced in tp:taxon-treatment.--><fig id="F8240184" position="float" orientation="portrait"><object-id xmlns:xlink="http://www.w3.org/1999/xlink" content-type="arpha" xlink:type="simple">D20139FC-F64A-505B-81C9-9B9E9377E692</object-id><object-id xmlns:xlink="http://www.w3.org/1999/xlink" content-type="doi" xlink:type="simple">10.3897/BDJ.11.e98405.figure9</object-id><label>Figure 9.</label><caption><p>Habitus of <tp:taxon-name><tp:taxon-name-part taxon-name-part-type="genus" reg="Cantonius">Cantonius</tp:taxon-name-part> (<tp:taxon-name-part taxon-name-part-type="subgenus" reg="Procantonius">Procantonius</tp:taxon-name-part>) <tp:taxon-name-part taxon-name-part-type="species" reg="austrisinicus">austrisinicus</tp:taxon-name-part></tp:taxon-name> Kalashian, 2021: <bold>a</bold> dorsal view of male; <bold>b</bold> ventral view of male; <bold>c</bold> dorsal view of female; <bold>d</bold> ventral view of female.</p></caption><graphic xmlns:xlink="http://www.w3.org/1999/xlink" xlink:href="bdj-11-e98405-g009.jpg" position="float" id="oo_769484.jpg" orientation="portrait" xlink:type="simple"><uri content-type="original_file" xlink:type="simple">https://binary.pensoft.net/fig/769484</uri></graphic></fig><fig id="F8240186" position="float" orientation="portrait"><object-id xmlns:xlink="http://www.w3.org/1999/xlink" content-type="arpha" xlink:type="simple">BE3D9C86-CF6F-500D-8F2E-073CA7F1EAF6</object-id><object-id xmlns:xlink="http://www.w3.org/1999/xlink" content-type="doi" xlink:type="simple">10.3897/BDJ.11.e98405.figure10</object-id><label>Figure 10.</label><caption><p>Male genitalia of <tp:taxon-name><tp:taxon-name-part taxon-name-part-type="genus" reg="Cantonius">Cantonius</tp:taxon-name-part> (<tp:taxon-name-part taxon-name-part-type="subgenus" reg="Procantonius">Procantonius</tp:taxon-name-part>) <tp:taxon-name-part taxon-name-part-type="species" reg="austrisinicus">austrisinicus</tp:taxon-name-part></tp:taxon-name> Kalashian, 2021: <bold>a</bold> dorsal view; <bold>b</bold> ventral view; <bold>c</bold> lateral view.</p></caption><graphic xmlns:xlink="http://www.w3.org/1999/xlink" xlink:href="bdj-11-e98405-g010.jpg" position="float" id="oo_769485.jpg" orientation="portrait" xlink:type="simple"><uri content-type="original_file" xlink:type="simple">https://binary.pensoft.net/fig/769485</uri></graphic></fig><fig id="F8240188" position="float" orientation="portrait"><object-id xmlns:xlink="http://www.w3.org/1999/xlink" content-type="arpha" xlink:type="simple">15AC26B0-0452-554C-A3F7-261076F7D7C5</object-id><object-id xmlns:xlink="http://www.w3.org/1999/xlink" content-type="doi" xlink:type="simple">10.3897/BDJ.11.e98405.figure11</object-id><label>Figure 11.</label><caption><p>Biology of <tp:taxon-name><tp:taxon-name-part taxon-name-part-type="genus" reg="Cantonius">Cantonius</tp:taxon-name-part> (<tp:taxon-name-part taxon-name-part-type="subgenus" reg="Procantonius">Procantonius</tp:taxon-name-part>) <tp:taxon-name-part taxon-name-part-type="species" reg="austrisinicus">austrisinicus</tp:taxon-name-part></tp:taxon-name> Kalashian, 2021: <bold>a</bold> habitat (photo by Xiao-Hua Dai); <bold>b</bold> host plant <italic><tp:taxon-name><tp:taxon-name-part taxon-name-part-type="genus" reg="Oligostachyum">Oligostachyum</tp:taxon-name-part><tp:taxon-name-part taxon-name-part-type="species" reg="paniculatum">paniculatum</tp:taxon-name-part></tp:taxon-name></italic>; mine; <bold>c</bold> early period; <bold>d</bold> medium period.</p></caption><graphic xmlns:xlink="http://www.w3.org/1999/xlink" xlink:href="bdj-11-e98405-g011.jpg" position="float" id="oo_769486.jpg" orientation="portrait" xlink:type="simple"><uri content-type="original_file" xlink:type="simple">https://binary.pensoft.net/fig/769486</uri></graphic></fig></tp:treatment-sec></tp:taxon-treatment>
